# Supplementary material for: Nitrite modulates aminoglycoside tolerance by inhibiting cytochrome heme-copper oxidase in bacteria
Source: Commun Biol. 2020 May 27;3:269. doi: 10.1038/s42003-020-0991-4 (PMC7253457; doi:10.1038/s42003-020-0991-4)
Supplement: Supplementary file 3 — Supplementary Data 1 [file 42003_2020_991_MOESM3_ESM.xlsx]

## Sheet: Fig1_Source_DATA
	Fig. 1A (Initial CFU/ml: 2x108)							Fig1D (Initial CFU/ml: 108)
	No	1.5	3	6	12			No	1.5	3	6	12
Exp1	29600	408000	7590000	38400000	37500000		Exp1	19500	275000	1010000	4410000	3810000
Exp2	26200	496000	6080000	36200000	32300000		Exp2	23200	189000	690000	3360000	3230000
Exp3	38000	496000	6850000	29800000	6850000		Exp3	25800	325000	1200000	5120000	2170000
Average	31266.7	466667	6840000	34800000	25550000		Average	22833.3	263000	966667	4.29667e+06	3070000
SD	6073.99	50806.8	755050	4.46766e+06	1.64021e+07		SD	3165.96	68789.5	257747	885457	831625
	Fig.1B (Initial CFU/ml: 2x108)
	No	1.5	3	6	12			Fig.1E (Initial CFU/ml: 108)
Exp1	27600	415000	23500000	28400000	35700000			No	5	10	20	40
Exp2	23200	493000	30600000	39200000	37300000		Exp1	32700	64500	83400	113000	103000
Exp3	28600	485000	21200000	36500000	25100000		Exp2	27900	89300	101900	234000	139000
Average	26466.7	464333	25100000	34700000	32700000		Exp3	31400	64500	88400	194000	99900
SD	2872.86	42910.8	4900000	5.6205e+06	6.63023e+06		Average	30666.7	72766.7	91233.3	180333	113967
							SD	2482.61	14318.3	9569.92	61646.8	21734.8
	Fig.1C (Initial CFU/ml: 2X108)
	No	1.5	3	6	12
Exp1	25900	341000	4990000	18400000	25700000
Exp2	32000	393000	4080000	29200000	17300000
Exp3	28600	485000	4150000	16500000	22700000
Average	28833.3	406333	4.40667e+06	2.13667e+07	21900000
SD	3056.69	72920	506392	6.85006e+06	4.25676e+06

## Sheet: Fig2_Source_DATA
	WT-con	WT-0	WT-3	WT-6		cco-con	cco-0	cco-3	cco-6		cox-con	cox-0	cox-3	cox-6		cyd-con	cyd-0	cyd-3	cyd-6		pet-con	pet-0	pet-3	pet-6
Exp1	192000000	29600	7590000	38400000		156000000	104000000	62700000	64800000		152000000	32600	5750000	29800000		166000000	30600	36400	21400		222000000	105820000	100820000	44800000
Exp2	234000000	26200	6080000	36200000		245000000	79000000	108600000	45600000		179000000	44600	7820000	31200000		219000000	32600	34100	19100		188000000	165000000	60520000	54900000
Exp3	177000000	38000	6850000	29800000		122000000	91000000	75900000	37300000		221000000	23800	5980000	41900000		173000000	33200	42000	17000		174000000	103000000	89830000	60500000
Average	201000000	31266.7	6840000	34800000		1.74333e+08	9.13333e+07	82400000	4.92333e+07		184000000	33666.7	6.51667e+06	34300000		186000000	32133.3	37500	19166.7		1	1.24607e+08	8.37233e+07	53400000
SD	2.95466e+07	6073.99	755050	4.46766e+06		6.35164e+07	1.25033e+07	2.36303e+07	1.41054e+07		3.47707e+07	10440.9	1.13456e+06	6.61891e+06		2.87924e+07	1361.37	4063.25	2200.76		2.46847e+07	3.50101e+07	2.08325e+07	7.95676e+06

## Sheet: Fig3_Source_DATA
Fig. 3A
	caa3-0	caa3-0.02	caa3-0.1	caa3-0.5		bo3-0	bo3-0.02	bo3-0.1	bo3-0.5		aa3-0	aa3-0.02	aa3-0.1	aa3-0.5
Exp1	164000000	109000000	66000000	68200000		195000000	130000000	17700000	17900000		165000000	123000000	16500000	34000000
Exp2	258000000	83200000	114000000	78000000		157000000	72000000	22800000	10300000		238000000	94200000	23700000	19300000
Exp3	128000000	95800000	79900000	89300000		191000000	107900000	25900000	13100000		150000000	117900000	25500000	30800000
Average	1.83333e+08	96000000	8.66333e+07	78500000		181000000	103300000	2.21333e+07	1.37667e+07		1.84333e+08	111700000	21900000	2.80333e+07
SD	6.71218e+07	1.29012e+07	2.46982e+07	1.05589e+07		2.08806e+07	2.92723e+07	4.14045e+06	3.84361e+06		4.70779e+07	1.53685e+07	4.76235e+06	7.73067e+06
Fig. 3C
	bd-0.01	bd-0.025	bd-0.05	bd-0.1	bd-0.2	bd-0.4	bd-0.8	bd-1.6	bd-3.2
Exp1	0.01	0.044	0.094	0.297	0.517	0.717	0.941	0.974	1.033
Exp2	0.01	0.059	0.093	0.196	0.515	0.769	0.909	0.937	0.981
Exp3	0.01	0.047	0.106	0.238	0.475	0.739	0.854	0.923	0.974
Average	0.01	0.05	0.0976667	0.243667	0.502333	0.741667	0.901333	0.944667	0.996
SD	0	0.00793725	0.00723418	0.0507379	0.0236925	0.0261024	0.0440038	0.0263502	0.0322335
	cbb3-0.01	cbb3-0.025	cbb3-0.05	cbb3-0.1	cbb3-0.2	cbb3-0.4	cbb3-0.8	cbb3-1.6	cbb3-3.2
Exp1	0.01	0.26	0.471	0.764	0.911	0.971	0.974	0.971	1.019
Exp2	0.01	0.13	0.48	0.837	0.933	0.944	0.982	0.983	0.976
Exp3	0.01	0.21	0.554	0.808	0.991	0.976	0.951	0.99	0.982
Average	0.01	0.2	0.501667	0.803	0.945	0.963667	0.969	0.981333	0.992333
SD	0	0.0655744	0.0455448	0.036756	0.041328	0.0172143	0.0160935	0.00960902	0.0232881
	bo3-0.01	bo3-0.025	bo3-0.05	bo3-0.1	bo3-0.2	bo3-0.4	bo3-0.8	bo3-1.6	bo3-3.2
Exp1	0.01	0.099	0.136	0.467	0.764	0.869	0.927	0.997	0.978
Exp2	0.01	0.089	0.158	0.477	0.783	0.803	0.944	0.984	0.998
Exp3	0.01	0.105	0.119	0.458	0.708	0.811	0.976	0.999	0.97
Average	0.01	0.0976667	0.137667	0.467333	0.751667	0.827667	0.949	0.993333	0.982
SD	0	0.0080829	0.0195533	0.00950438	0.0389915	0.0360185	0.0248797	0.00814453	0.0144222
	aa3-0.01	aa3-0.025	aa3-0.05	aa3-0.1	aa3-0.2	aa3-0.4	aa3-0.8	aa3-1.6	aa3-3.2
Exp1	0.01	0.095	0.151	0.364	0.711	0.844	0.916	0.988	0.974
Exp2	0.01	0.083	0.118	0.417	0.728	0.789	0.933	0.995	0.982
Exp3	0.01	0.094	0.127	0.413	0.705	0.78	0.971	0.984	0.998
Average	0.01	0.0906667	0.132	0.398	0.714667	0.804333	0.94	0.989	0.984667
SD	0	0.00665833	0.0170587	0.0295127	0.0119304	0.0346458	0.0281603	0.00556776	0.0122202

## Sheet: Fig4_Source_DATA
Fig.4A
	caa3-NOGent-0	caa3-NOGent-0.1	caa3-NOGent-0.2	caa3-NOGent-0.5	caa3-NOGent-1	caa3-Gent-0	caa3-Gent-0.1	caa3-Gent-0.2	caa3-Gent-0.5	caa3-Gent-1
Exp1	156000000	104000000	79500000	43000000	65000000	73000000	95000000	83000000	65000000	23000000
Exp2	245000000	179000000	57000000	57000000	88000000	54000000	67000000	72000000	94000000	13400000
Exp3	122000000	129000000	59000000	47000000	101000000	97000000	69100000	92000000	75000000	19000000
Average	1.74333e+08	1.37333e+08	6.51667e+07	49000000	8.46667e+07	7.46667e+07	7.70333e+07	8.23333e+07	78000000	1.84667e+07
SD	6.35164e+07	3.81881e+07	1.24532e+07	7.2111e+06	1.823e+07	2.15484e+07	1.5595e+07	1.00167e+07	1.47309e+07	4.82217e+06
	bo3-NOGent-0	bo3-NOGent-0.02	bo3-NOGent-0.1	bo3-NOGent-0.2	bo3-NOGent-0.5	bo3-Gent-0	bo3-Gent-0.02	bo3-Gent-0.1	bo3-Gent-0.2	bo3-Gent-0.5
Exp1	156000000	104000000	79500000	13000000	6500000	340000	2900000	170000	1700000	134000
Exp2	245000000	179000000	57000000	8700000	3800000	740000	3800000	440000	2400000	94000
Exp3	122000000	129000000	59000000	10300000	4100000	610000	4100000	310000	3400000	61000
Average	1.74333e+08	1.37333e+08	6.51667e+07	1.06667e+07	4800000	563333	3600000	306667	2500000	96333.3
SD	6.35164e+07	3.81881e+07	1.24532e+07	2.17332e+06	1.47986e+06	204042	624500	135031	854400	36555.9
	aa3-NOGent-0	aa3-NOGent-0.02	aa3-NOGent-0.1	aa3-NOGent-0.2	aa3-NOGent-0.5	aa3-Gent-0	aa3-Gent-0.02	aa3-Gent-0.1	aa3-Gent-0.2	aa3-Gent-0.5
Exp1	156000000	104000000	75350000	13400000	5800000	167000	2790000	170000	1950000	121000
Exp2	184000000	239000000	61800000	10400000	4300000	145000	3480000	440000	2780000	99000
Exp3	157000000	129000000	59400000	9100000	3740000	214000	2810000	310000	2930000	67000
Average	1.65667e+08	1.57333e+08	6.55167e+07	1.09667e+07	4.61333e+06	175333	3.02667e+06	306667	2.55333e+06	95666.7
SD	1.5885e+07	7.18215e+07	8.60005e+06	2.2053e+06	1.06514e+06	35246.7	392726	135031	527857	27153.9
Fig. 4B
	caa3-0	caa3-1.5	caa3-3	caa3-6	caa3-12
Exp1	32700	36400	43400	101000	103000
Exp2	27900	38300	52000	124000	149000
Exp3	31400	36500	58400	94000	127000
Average	30666.7	37066.7	51266.7	106333	126333
SD	2482.61	1069.27	7526.84	15695	23007.2
	bo3-0	bo3-1.5	bo3-3	bo3-6	bo3-12
Exp1	30200	76500	1183400	993000	507000
Exp2	32900	89300	1502000	1440000	439000
Exp3	28100	69500	988000	1640000	790000
Average	30400	78433.3	1.22447e+06	1.35767e+06	578667
SD	2406.24	10040.6	259449	331265	186151
	aa3-0	aa3-1.5	aa3-3	aa3-6	aa3-12
Exp1	31700	66400	1480000	1930000	603000
Exp2	32200	57900	1820000	2030000	839000
Exp3	30100	54500	1870000	1490000	694000
Average	31333.3	59600	1.72333e+06	1.81667e+06	712000
SD	1096.97	6129.44	212211	287286	119025

## Sheet: Fig5_Source_DATA
Fig. 5A
	WT-0	WT-4	WT-8	WT-12	WT-16	WT-20		WT-CCCP-0	WT-CCCP-4	WT-CCCP-8	WT-CCCP-12	WT-CCCP-16	WT-CCCP-20
Exp1	1	0.632	0.436	0.372	0.259	0.236		1	0.321	0.031	0.005	0.009	0.003
Exp2	1	0.713	0.485	0.366	0.271	0.201		1	0.413	0.025	0.002	0.002	0.001
Exp3	1	0.712	0.533	0.337	0.307	0.197		1	0.414	0.033	0.007	0.002	0.001
Average	1	0.685667	0.484667	0.358333	0.279	0.211333		1	0.382667	0.0296667	0.00466667	0.00433333	0.00166667
SD	0	0.0464794	0.0485009	0.0187172	0.02498	0.0214554		0	0.0534072	0.00416333	0.00251661	0.00404145	0.0011547
	WT-AntA-0	WT-AntA-4	WT-AntA-8	WT-AntA-12	WT-AntA-16	WT-AntA-20		cco-0	cco-4	cco-8	cco-12	cco-16	cco-20
	1	0.991	0.986	0.954	0.975	0.953		1	0.808	0.606	0.535	0.397	0.33
	1	0.985	0.985	0.962	0.941	0.929		1	0.823	0.585	0.462	0.406	0.372
	1	0.972	0.983	0.947	0.931	0.909		1	0.822	0.632	0.507	0.394	0.351
	1	0.982667	0.984667	0.954333	0.949	0.930333		1	0.817667	0.607667	0.501333	0.399	0.351
	0	0.00971253	0.00152753	0.00750555	0.0230651	0.0220303		0	0.0083865	0.0235443	0.0368284	0.006245	0.021
	cox-0	cox-4	cox-8	cox-12	cox-16	cox-20		cyd-0	cyd-4	cyd-8	cyd-12	cyd-16	cyd-20
	1	0.73	0.431	0.355	0.275	0.165		1	0.682	0.506	0.369	0.254	0.205
	1	0.713	0.485	0.362	0.27	0.229		1	0.724	0.481	0.367	0.306	0.199
	1	0.672	0.453	0.371	0.241	0.219		1	0.702	0.462	0.337	0.287	0.22
	1	0.705	0.456333	0.362667	0.262	0.204333		1	0.702667	0.483	0.357667	0.282333	0.208
	0	0.0298161	0.0271539	0.00802081	0.0183576	0.0344287		0	0.0210079	0.0220681	0.0179258	0.0263122	0.0108167
Fig. 5B
	WT	WT+CCCP	cco	cco/caa3	cco/bo3	cco/aa3
Exp1	1	0.132	0.306	0.995	0.979	0.263
Exp2	1	0.11	0.285	1.036	0.97	0.313
Exp3	1	0.142	0.332	0.983	0.941	0.317
Average	1	0.128	0.307667	1.00467	0.963333	0.297667
SD	0	0.0163707	0.0235443	0.0277909	0.0198578	0.0300888
Fig. 5C
	WT	WT+CCCP	cco	cco/caa3	cco/bo3	cco/aa3
Exp1	1	0.132	0.306	0.335	0.759	0.653
Exp2	1	0.13	0.285	0.362	0.706	0.729
Exp3	1	0.142	0.332	0.307	0.794	0.719
Average	1	0.134667	0.307667	0.334667	0.753	0.700333
SD	0	0.0064291	0.0235443	0.0275015	0.0443058	0.0412957
Fig. 5D
	Chemi (KCN)	Gent	Gent+ChemiL	Gent+ChemiH
Exp1	176000000	34500	2600000	9800000
Exp2	115000000	29800	4100000	18500000
Exp3	131000000	36100	2900000	11900000
Average	1.40667e+08	33466.7	3200000	13400000
SD	3.1628e+07	3274.65	793725	4.53982e+06
	Chemi (BDQ)	Gent	Gent+ChemiL	Gent+ChemiH
Exp1	195000000	38700	27400	34500
Exp2	157000000	30100	32900	29800
Exp3	191000000	34500	41000	21000
Average	181000000	34433.3	33766.7	28433.3
SD	2.08806e+07	4300.39	6841.3	6852.98
	Chemi(CCCP)	Gent	Gent+ChemiL	Gent+ChemiH
Exp1	165000000	30500	16900000	34000000
Exp2	238000000	25400	25100000	49300000
Exp3	150000000	33300	29500000	31200000
Average	1.84333e+08	29733.3	2.38333e+07	3.81667e+07
SD	4.70779e+07	4005.41	6.39479e+06	9.74286e+06

## Sheet: Fig6_source_DATA
	Fig. 6A-0						Fig. 6A-1.5						Fig. 6A-3						Fig. 6A-6
	Exp1	Exp2	Exp3	Average	SD		Exp1	Exp2	Exp3	Average	SD		Exp1	Exp2	Exp3	Average	SD		Exp1	Exp2	Exp3	Average	SD
0	0.01	0.01	0.01	0.01	0		0.01	0.01	0.01	0.01	0		0.01	0.01	0.01	0.01	0		0.01	0.01	0.01	0.01	0
1	0.012	0.013	0.012	0.0123333	0.00057735		0.011	0.012	0.011	0.0113333	0.00057735		0.012	0.012	0.013	0.0123333	0.00057735		0.011	0.01	0.011	0.0106667	0.00057735
2	0.016	0.017	0.018	0.017	0.001		0.014	0.015	0.015	0.0146667	0.00057735		0.014	0.014	0.013	0.0136667	0.00057735		0.012	0.012	0.012	0.012	2.12459e-18
3	0.121	0.101	0.102	0.108	0.0112694		0.075	0.064	0.068	0.069	0.00556776		0.037	0.039	0.029	0.035	0.0052915		0.017	0.019	0.019	0.0183333	0.0011547
4	0.532	0.48	0.479	0.497	0.030315		0.384	0.362	0.298	0.348	0.0446766		0.158	0.166	0.147	0.157	0.00953939		0.058	0.066	0.067	0.0636667	0.00493288
5	0.87	0.936	0.96	0.922	0.0466047		0.802	0.782	0.738	0.774	0.0327414		0.423	0.423	0.376	0.407333	0.0271355		0.188	0.223	0.204	0.205	0.0175214
6	1.129	1.121	1.11	1.12	0.00953939		1.029	1.182	0.931	1.04733	0.1265		0.796	0.728	0.731	0.751667	0.0384231		0.387	0.433	0.389	0.403	0.026
8	1.458	1.496	1.315	1.423	0.0954411		1.234	1.203	1.331	1.256	0.0667757		1.048	1.149	1.053	1.08333	0.0569239		0.789	0.808	0.838	0.811667	0.0247049
12	1.459	1.48	1.385	1.44133	0.0499032		1.345	1.393	1.433	1.39033	0.0440606		1.415	1.376	1.368	1.38633	0.0251462		1.045	0.996	0.953	0.998	0.0460326
16	1.488	1.386	1.398	1.424	0.0557494		1.484	1.398	1.417	1.433	0.0451774		1.455	1.386	1.379	1.40667	0.042004		1.183	1.162	1.079	1.14133	0.0549939
	Fig. 6B-0						Fig. 6B-6-						Fig. 6B--+						Fig. 6B-3+						Fig. 6B-6+
	Exp1	Exp2	Exp3	Average	SD		Exp1	Exp2	Exp3	Average	SD		Exp1	Exp2	Exp3	Average	SD		Exp1	Exp2	Exp3	Average	SD		Exp1	Exp2	Exp3	Average	SD
0	0.01	0.01	0.01	0.01	0		0.01	0.01	0.01	0.01	0		0.01	0.01	0.01	0.01	0		0.01	0.01	0.01	0.01	0		0.01	0.01	0.01	0.01	0
1	0.012	0.013	0.012	0.0123333	0.00057735		0.011	0.01	0.01	0.0103333	0.00057735		0.011	0.01	0.01	0.0103333	0.00057735		0.011	0.01	0.01	0.0103333	0.00057735		0.01	0.01	0.01	0.01	0
2	0.016	0.017	0.018	0.017	0.001		0.014	0.012	0.012	0.0126667	0.0011547		0.011	0.012	0.011	0.0113333	0.00057735		0.013	0.012	0.012	0.0123333	0.00057735		0.013	0.012	0.012	0.0123333	0.00057735
3	0.121	0.1	0.102	0.107667	0.0115902		0.017	0.018	0.019	0.018	0.001		0.015	0.017	0.015	0.0156667	0.0011547		0.015	0.018	0.014	0.0156667	0.00208167		0.015	0.016	0.014	0.015	0.001
4	0.53	0.48	0.479	0.496333	0.0291605		0.074	0.062	0.057	0.0643333	0.00873689		0.034	0.036	0.029	0.033	0.00360555		0.037	0.032	0.04	0.0363333	0.00404145		0.037	0.042	0.04	0.0396667	0.00251661
5	0.87	0.93	0.96	0.92	0.0458258		0.187	0.223	0.197	0.202333	0.0185831		0.118	0.102	0.097	0.105667	0.0109697		0.087	0.099	0.078	0.088	0.0105357		0.083	0.087	0.074	0.0813333	0.00665833
6	1.129	1.121	1.11	1.12	0.00953939		0.396	0.382	0.438	0.405333	0.0291433		0.199	0.232	0.214	0.215	0.0165227		0.196	0.138	0.163	0.165667	0.0290918		0.194	0.157	0.201	0.184	0.0236432
8	1.458	1.496	1.315	1.423	0.0954411		0.845	0.789	0.833	0.822333	0.0294845		0.584	0.537	0.503	0.541333	0.0406735		0.445	0.478	0.483	0.468667	0.0206478		0.481	0.547	0.483	0.503667	0.0375411
12	1.459	1.48	1.385	1.44133	0.0499032		1.045	0.999	0.953	0.999	0.046		0.704	0.739	0.693	0.712	0.0240208		0.645	0.699	0.653	0.665667	0.0291433		0.694	0.69	0.651	0.678333	0.0237557
16	1.488	1.386	1.398	1.424	0.0557494		1.138	1.162	1.079	1.12633	0.0427122		0.713	0.762	0.679	0.718	0.0417253		0.738	0.662	0.657	0.685667	0.0453909		0.697	0.736	0.677	0.703333	0.0300056
	Fig. 6C-0						Fig. 6C-6-						Fig. 6C--+						Fig. 6C-3+						Fig. 6C-6+
	Exp1	Exp2	Exp3	Average	SD		Exp1	Exp2	Exp3	Average	SD		Exp1	Exp2	Exp3	Average	SD		Exp1	Exp2	Exp3	Average	SD		Exp1	Exp2	Exp3	Average	SD
0	0.01	0.01	0.01	0.01	0		0.01	0.01	0.01	0.01	0		0.01	0.01	0.01	0.01	0		0.01	0.01	0.01	0.01	0		0.01	0.01	0.01	0.01	0
1	0.012	0.013	0.012	0.0123333	0.00057735		0.011	0.01	0.01	0.0103333	0.00057735		0.011	0.012	0.011	0.0113333	0.00057735		0.011	0.01	0.012	0.011	0.001		0.011	0.01	0.01	0.0103333	0.00057735
2	0.016	0.017	0.018	0.017	0.001		0.014	0.012	0.012	0.0126667	0.0011547		0.011	0.012	0.013	0.012	0.001		0.013	0.012	0.011	0.012	0.001		0.011	0.011	0.011	0.011	2.12459e-18
3	0.121	0.1	0.102	0.107667	0.0115902		0.017	0.018	0.019	0.018	0.001		0.025	0.021	0.02	0.022	0.00264575		0.015	0.017	0.015	0.0156667	0.0011547		0.012	0.011	0.013	0.012	0.001
4	0.53	0.48	0.479	0.496333	0.0291605		0.074	0.062	0.057	0.0643333	0.00873689		0.106	0.086	0.085	0.0923333	0.0118462		0.034	0.036	0.039	0.0363333	0.00251661		0.018	0.016	0.016	0.0166667	0.0011547
5	0.87	0.93	0.96	0.92	0.0458258		0.187	0.223	0.197	0.202333	0.0185831		0.302	0.321	0.275	0.299333	0.0231157		0.078	0.102	0.097	0.0923333	0.0126623		0.038	0.026	0.029	0.031	0.006245
6	1.129	1.121	1.11	1.12	0.00953939		0.396	0.382	0.438	0.405333	0.0291433		0.549	0.582	0.579	0.57	0.0182483		0.199	0.162	0.162	0.174333	0.021362		0.079	0.063	0.062	0.068	0.00953939
8	1.458	1.496	1.315	1.423	0.0954411		0.845	0.789	0.833	0.822333	0.0294845		1.2858	1.083	1.08	1.1496	0.117962		0.458	0.437	0.503	0.466	0.0337194		0.258	0.231	0.233	0.240667	0.0150444
12	1.459	1.48	1.385	1.44133	0.0499032		1.045	0.999	0.953	0.999	0.046		1.497	1.377	1.406	1.42667	0.0626126		0.704	0.639	0.693	0.678667	0.0347898		0.47	0.419	0.426	0.438333	0.0276466
16	1.488	1.386	1.398	1.424	0.0557494		1.138	1.162	1.079	1.12633	0.0427122		1.427	1.373	1.469	1.423	0.0481248		0.753	0.736	0.679	0.722667	0.0387599		0.571	0.576	0.567	0.571333	0.00450925
	Fig. 6D-0						Fig. 6D-6-						Fig. 6D--+						Fig. 6D-3+						Fig. 6D-6+
	Exp1	Exp2	Exp3	Average	SD		Exp1	Exp2	Exp3	Average	SD		Exp1	Exp2	Exp3	Average	SD		Exp1	Exp2	Exp3	Average	SD		Exp1	Exp2	Exp3	Average	SD
0	0.01	0.01	0.01	0.01	0		0.01	0.01	0.01	0.01	0		0.01	0.01	0.01	0.01	0		0.01	0.01	0.01	0.01	0		0.01	0.01	0.01	0.01	0
1	0.012	0.013	0.012	0.0123333	0.00057735		0.011	0.01	0.01	0.0103333	0.00057735		0.011	0.01	0.01	0.0103333	0.00057735		0.011	0.01	0.01	0.0103333	0.00057735		0.011	0.01	0.01	0.0103333	0.00057735
2	0.016	0.017	0.018	0.017	0.001		0.014	0.012	0.012	0.0126667	0.0011547		0.011	0.012	0.011	0.0113333	0.00057735		0.011	0.012	0.011	0.0113333	0.00057735		0.011	0.011	0.011	0.011	2.12459e-18
3	0.121	0.1	0.102	0.107667	0.0115902		0.017	0.018	0.019	0.018	0.001		0.013	0.014	0.015	0.014	0.001		0.013	0.014	0.014	0.0136667	0.00057735		0.018	0.017	0.016	0.017	0.001
4	0.53	0.48	0.479	0.496333	0.0291605		0.074	0.062	0.057	0.0643333	0.00873689		0.015	0.017	0.015	0.0156667	0.0011547		0.025	0.027	0.027	0.0263333	0.0011547		0.049	0.041	0.04	0.0433333	0.00493288
5	0.87	0.93	0.96	0.92	0.0458258		0.187	0.223	0.197	0.202333	0.0185831		0.03	0.026	0.022	0.026	0.004		0.06	0.062	0.06	0.0606667	0.0011547		0.118	0.111	0.109	0.112667	0.00472582
6	1.129	1.121	1.11	1.12	0.00953939		0.396	0.382	0.438	0.405333	0.0291433		0.048	0.052	0.043	0.0476667	0.00450925		0.128	0.145	0.114	0.129	0.0155242		0.219	0.232	0.274	0.241667	0.028746
8	1.458	1.496	1.315	1.423	0.0954411		0.845	0.789	0.833	0.822333	0.0294845		0.199	0.143	0.164	0.168667	0.0282902		0.398	0.354	0.356	0.369333	0.0248462		0.638	0.599	0.605	0.614	0.021
12	1.459	1.48	1.385	1.44133	0.0499032		1.045	0.999	0.953	0.999	0.046		0.384	0.337	0.337	0.352667	0.0271355		0.538	0.567	0.597	0.567333	0.0295014		0.87	0.831	0.796	0.832333	0.037018
16	1.488	1.386	1.398	1.424	0.0557494		1.138	1.162	1.079	1.12633	0.0427122		0.471	0.486	0.467	0.474667	0.0100167		0.71	0.678	0.672	0.686667	0.0204287		0.971	0.976	0.939	0.962	0.0200749
